# Supplementary material for: The Prevalence of Liver Fibrosis Stages on More than 23,000 Liver Stiffness Measurements by Vibration-Controlled Transient Elastography: A Single Center Study
Source: Diagnostics (Basel). 2023 Aug 30;13(17):2803. doi: 10.3390/diagnostics13172803 (PMC10486787; doi:10.3390/diagnostics13172803)
Supplement: Supplementary file 1 [file diagnostics-13-02803-s001.zip]

Archive with 1 entries (1 files):
- diagnostics-2570657-supplementary.pdf
